# Supplementary material for: CD8+ T cell depletion promotes human Tph/Tfh cell proliferation and Sjögren syndrome–like symptoms in PBMC-based humanized mice
Source: JCI Insight. 2025 Nov 24;10(22):e191700. doi: 10.1172/jci.insight.191700 (PMC12643515; doi:10.1172/jci.insight.191700)
Supplement: Supporting data values [file jciinsight-10-191700-s061.xlsx]

## Sheet: Fig1B
% of GVHD incidence
hours	N.T.	hPBMC	CD8TΔ hPBMC
0	0	0	0
21	0	60	0
22	0	80	0
24	0	80	0
31	0	80	0

## Sheet: Fig1C
ALT
N.T.	hPBMC	CD8TΔ hPBMC
16	2550	66
13	5740	117
12	490	41
20	940	22
24	1030	26
22

## Sheet: Fig1D
hPBMC					CD8TΔ hPBMC
CD45+	αβT	CD8T	CD4T	B	CD45+	αβT	CD8T	CD4T	B
1453.23	1342.64	711.828	428.884	114.441	888.442	648.323	29.8871	586.062	204.147
478.486	453.127	291.875	61.2596	19.4059	846.418	646.642	61.6456	536.325	170.861
99.0486	98.5888	35.8984	52.0028	1	918.476	719.207	22.8555	661.005	170.768
471.607	473.996	163.407	271.474	4.33381	426.248	339.946	10.7823	308.487	74.7401
411.87	402.977	197.895	150.224	7.18708	633.635	520.27	21.9602	457.953	91.4687

## Sheet: Fig1E,G
Fig1E					Fig1G
B cell count		B cell %			Tfh count		Tfh %		Tph count		Tph %
hPBMC	CD8TΔ hPBMC	hPBMC	CD8TΔ hPBMC		hPBMC	CD8TΔ hPBMC	hPBMC	CD8TΔ hPBMC	hPBMC	CD8TΔ hPBMC	hPBMC	CD8TΔ hPBMC
114.441	204.147	7.87493	22.9781		5.10497	23.6899	1.28	3.49	91.9593	280.456	23	41.3
19.4059	170.861	4.05568	20.1863		1.66685	12.9921	1.46	2.27	37.9208	264.206	33.2	46.1
0.224295	170.768	0.226449	18.5926		0.562387	18.0229	0.92	2.61	12.8582	276.606	21	40.1
4.33381	74.7401	0.918944	17.5344		0.596921	9.60632	0.28	3.25	25.0707	138.16	11.8	46.7
7.18708	91.4687	1.74499	14.4355		1.70832	8.19701	0.76	1.64	23.2571	223.541	10.3	44.6

## Sheet: Fig2C
Pdcd1			Il21			Cxcl13			Ifng
DN	Tfh	Tph	DN	Tfh	Tph	DN	Tfh	Tph	DN	Tfh	Tph
38.6286	65.9952	78.6351	10.5053	36.4883	43.462	0.330901	66.0569	30.3996	21.768	20.9427	45.2982
38.046	57.656	73.0063	6.73898	33.2432	33.1698	0	50.3915	19.5633	26.201	22.0868	35.9901
41.037	62.6114	82.784	15.9427	37.6893	41.5449	0	58.9849	25.1939	31.9417	23.6761	34.5442
Cxcr5			Adgrg1			Prdm1			Bcl6
DN	Tfh	Tph	DN	Tfh	Tph	DN	Tfh	Tph	DN	Tfh	Tph
0	27.9019	0	0.10085	5.20715	19.6635	24.0761	24.0488	40.4534	7.15765	22.6647	5.56855
0	19.6452	0	0	2.31847	11.6925	22.9563	29.7584	30.9754	8.27834	16.3239	3.92561
0	24.9486	0	0.446752	5.45619	21.5888	28.6128	29.9838	35.215	8.72678	22.8612	4.39673

## Sheet: Fig3D
CXCL13+Tph
Blood	Spleen	sLN	Salivary gland	Lung	Kidney	Pancreas	Liver	Skin	Small intestine	Large intestine
2.10526	1.14942	4	11.4776	8.0292	8.79121	6.61157	0.162514	0	0	0
0	1.07261	3.50539	2.04082	2.12483	1.68291	7.28118	0.306937	0	0	0
0.0723589	1.0039	2.51848	0.683177	0.881286	2.1164	8.10326	0.486618	0	0	0
0.47619	1.14324	2.27273	9.66648	1.8018	4.04858	5.24862	0.630915	1.38889	0	0
0.306748	2.47104	7.0028	6.52765	2.04546	2.67335	6.74847	0.685871	0
CXCL13+Tfh
Blood	Spleen	sLN	Salivary gland	Lung	Kidney	Pancreas	Liver	Skin	Small intestine	Large intestine
0	2.87356	7.93985	0	0.364964	0	0	0.162514	0	0	0
0	0.412541	9.16795	0	0	0	0.361477	0.122775	0	0	0
0.072359	1.22699	6.89844	0	0.311042	0.058789	0.381594	0.486618	0	0	0
0.15873	0.403497	0	0	0	0.101215	0	0.252366	0	0	0
0	1.08108	1.68067	0	0	0	0	0	0
CXCL13-Tfh
Blood	Spleen	sLN	Salivary gland	Lung	Kidney	Pancreas	Liver	Skin	Small intestine	Large intestine
12.6316	11.4942	19.188	0	3.40633	0.3663	0.826446	1.95016	0	0	0
3.25118	4.70297	25.5778	0	1.72643	0.044287	3.43403	3.3763	0	0.374532	0
3.20791	6.13497	24.9384	0.085397	2.33282	0.058789	2.17733	5.59611	0	1.17647	0
3.65079	4.50572	2.27273	0.169587	0.982801	0.202429	0	2.64984	0	0	25
4.7546	5.79151	3.08123	0.090662	0.568182	0.167084	0.613497	1.98903	1.49254

## Sheet: Fig5B,C,D
Fig5B				Fig5C
Salivary flow rate				CXCL13
N.T.	CD8TΔ PBMC	CD8TΔ PBMC Tacrolimus		N.T.	CD8TΔ PBMC	CD8TΔ PBMC Tacrolimus
0.00220574	1.65975e-05	0.00153271		0	492.21	43.8355
0.00228125	5.35714e-05	0.002		0	559.95	145.32
0.000371981	0.0018341	0.00251244		0	1426.3	75.635
0.0017735	0.00148971	0.00216038		0	157.55	170.855
0.00285648	0.000613445	0.00236181		0	812.2	0
0.00332877	0.000924051	0.00387151		0	514.45	36.2255
Fig5D
IgG				ANA				SSA				SSB
N.T.	CD8TΔ PBMC	CD8TΔ PBMC Tacrolimus		N.T.	CD8TΔ PBMC	CD8TΔ PBMC Tacrolimus		N.T.	CD8TΔ PBMC	CD8TΔ PBMC Tacrolimus		N.T.	CD8TΔ PBMC	CD8TΔ PBMC Tacrolimus
9.5622e-05	5.91128	1.25397		0.031508	0.180799	0.043512		112.4	409.6	189.4		0	200	48
0	3.00256	3.1672		0.032634	0.051764	0.08496		0	257.1	351.3		5	127	184
0.0001978	5.54144	1.27089		0.030946	0.079896	0.054015		108.5	469.6	176.8		6	310	52
0.00050057	4.14098	3.11896		0.032259	0.049888	0.060766		0	525.2	246.8		0	185	96
0.0001174	5.30216	1.78928		0.033196	0.099964	0.046513		105.5	434.5	261.1		53	217	78
0.00045158				0.032821				114.3				16

## Sheet: Fig5F
Tph			IL-21+Tph			IFNg+Tph
CD8TΔ PBMC	CD8TΔ PBMC Tacrolimus		CD8TΔ PBMC	CD8TΔ PBMC Tacrolimus		CD8TΔ PBMC	CD8TΔ PBMC Tacrolimus
88280	66		3151	13		17983	66
83825	81		3443	13		19965	27
47817	103		615	15		6112	15
16978	350		580	30		3744	46
128652	19		3438	0		16787	0
173798	565		5860	0		39792	81

## Sheet: Fig6B,C
Fig6B			Fig6C
Salivary flow rate			Tph			IL-21+Tph			IFNg+Tph
CD8TΔ PBMC	CD8TΔ PBMC IL-12/TGF-β1 /IFN-α		CD8TΔ PBMC	CD8TΔ PBMC IL-12/TGF-β1 /IFN-α		CD8TΔ PBMC	CD8TΔ PBMC IL-12/TGF-β1 /IFN-α		CD8TΔ PBMC	CD8TΔ PBMC IL-12/TGF-β1 /IFN-α
1.65975e-05	1.08696e-05		85583	191647		1032	9820		1754	16186
5.35714e-05	-9.25926e-06		260058	253959		5441	15830		6618	23007
0.0018341	6.85714e-05		128567	111657		939	9629		1451	15346
0.00148971	5.18135e-06		4421	268013		692	9154		965	12746
0.000613445	9.13242e-06		197938	139616		3105	7249		4412	12291
0.000924051	6.03448e-05		126394	50709		1839	3438		3296	5239

## Sheet: Fig7C
N.T.	Tph
0.00168	0.00052
0.00211	0.00064
0.00046	0.00082
0.00241	0.00108
0.00165	0.00108

[truncated: 11 more sheets: Fig7D, Fig7E, Fig8A, B, Fig8C, Fig9B, Fig9C,D, FigS2B, FigS3A,B, FigS4B, FigS9A,B,C, FigS10B,D]
